# Supplementary material for: Exploration of Habitat-Related Chemical Markers for Stephania tetrandra Applying Multiple Chromatographic and Chemometric Analysis
Source: Molecules. 2022 Oct 25;27(21):7224. doi: 10.3390/molecules27217224 (PMC9654923; doi:10.3390/molecules27217224)
Supplement: Supplementary file 1 [file molecules-27-07224-s001.zip]

Archive with 1 entries (1 files):
- molecules-1980483-supplementary.pdf
